# Supplementary material for: Surprising absence of association between flower surface microstructure and pollination system
Source: Plant Biol (Stuttg). 2019 Dec 12;22(2):177–83. doi: 10.1111/plb.13071 (PMC7064994; doi:10.1111/plb.13071)
Supplement: Supplementary file 1 — Table S1. P‐values for different comparisons. The p‐values obtained for the different sublevels were Bonferroni corrected for multiple testing. Data S1. Information on species‐pairs, data file and R script. [file PLB-22-177-s001.zip › plb13071-sup-0002-Supinfo.R]

rm(list=ls())
setwd("~/working_directory")
library(nlme); library(lme4);library(parallel); library(reshape2); library(lmerTest); library(pbkrtest)

# Load and process data
data <- read.csv("Kraaij_vanderKooi20191015.csv", header=T)
data$pair <- as.factor(data$pair)
data$mode <- data$mode_pooled

nboot <- 1000

#speed up computation
nc <- detectCores() #detect cores
cl <- makeCluster(rep("localhost", nc))

#run parametric bootstrap with and without mode in the model

#cell_surface
m.small <- lmer(cell_surface ~ 1 + (1|genus/pair), data=data); 
m.large <- lmer(cell_surface ~ mode + (1|genus/pair), data=data); 
PBmodcomp(m.large, m.small, nsim=nboot, cl=cl)

#height
m.small <- lmer(height ~ 1 + (1|genus/pair), data=data); 
m.large <- lmer(height ~ mode + (1|genus/pair), data=data); 
PBmodcomp(m.large, m.small, nsim=nboot, cl=cl)

#phi
m.small <- lmer(phi ~ 1 + (1|genus/pair), data=data); 
m.large <- lmer(phi ~ mode + (1|genus/pair), data=data); 
PBmodcomp(m.large, m.small, nsim=nboot, cl=cl)
