# Supplementary material for: Surprising absence of association between flower surface microstructure and pollination system
Source: Plant Biol (Stuttg). 2019 Dec 12;22(2):177–83. doi: 10.1111/plb.13071 (PMC7064994; doi:10.1111/plb.13071)
Supplement: Supplementary file 1 — Table S1. P‐values for different comparisons. The p‐values obtained for the different sublevels were Bonferroni corrected for multiple testing. Data S1. Information on species‐pairs, data file and R script. [file PLB-22-177-s001.zip › plb13071-sup-0003-Supinfo.csv]

family	genus	species	mode_categorical	mode_specific	mode_pooled	replica	width_base	length	cell_shape	height	long_side	cell_surface	aspect_ratio	phi	pair
Solanaceae	Nicotiana	glauca	bird	bird	non-landing	1	28.27	NA	cone	10.81	17.79	627.69	0.38	1.26	1
Solanaceae	Nicotiana	glauca	bird	bird	non-landing	2	37.3	NA	cone	13.51	23.03	1092.72	0.36	1.23	1
Solanaceae	Nicotiana	glauca	bird	bird	non-landing	3	29.68	NA	cone	8	16.86	691.86	0.27	1.14	1
Solanaceae	Nicotiana	rustica	bee	generalist_insects	landing	1	33.22	NA	cone	26.4	31.19	866.74	0.79	1.88	1
Solanaceae	Nicotiana	rustica	bee	generalist_insects	landing	2	34.5	NA	cone	23.22	28.93	934.82	0.67	1.68	1
Solanaceae	Nicotiana	rustica	bee	generalist_insects	landing	3	29	NA	cone	20.83	25.38	660.52	0.72	1.75	1
Solanaceae	Nicotiana	alata	hawkmoth	hawkmoth	non-landing	1	38.79	NA	cone	8.98	21.37	1181.76	0.23	1.1	2
Solanaceae	Nicotiana	alata	hawkmoth	hawkmoth	non-landing	2	36.47	NA	cone	10.23	20.91	1044.63	0.28	1.15	2
Solanaceae	Nicotiana	alata	hawkmoth	hawkmoth	non-landing	3	36.92	NA	cone	12.86	22.5	1070.57	0.35	1.22	2
Solanaceae	Nicotiana	rustica	bee	generalist_insects	landing	1	33.22	NA	cone	26.4	31.19	866.74	0.79	1.88	2
Solanaceae	Nicotiana	rustica	bee	generalist_insects	landing	2	34.5	NA	cone	23.22	28.93	934.82	0.67	1.68	2
Solanaceae	Nicotiana	rustica	bee	generalist_insects	landing	3	29	NA	cone	20.83	25.38	660.52	0.72	1.75	2
Solanaceae	Nicotiana	forgetiana	bird	bird	non-landing	1	28.58	NA	cone	15.8	21.3	641.53	0.55	1.49	3
Solanaceae	Nicotiana	forgetiana	bird	bird	non-landing	2	27.14	NA	cone	15.88	20.89	578.51	0.59	1.54	3
Solanaceae	Nicotiana	forgetiana	bird	bird	non-landing	3	26.28	NA	cone	14.77	19.77	542.43	0.56	1.5	3
Solanaceae	Nicotiana	rustica	bee	generalist_insects	landing	1	33.22	NA	cone	26.4	31.19	866.74	0.79	1.88	3
Solanaceae	Nicotiana	rustica	bee	generalist_insects	landing	2	34.5	NA	cone	23.22	28.93	934.82	0.67	1.68	3
Solanaceae	Nicotiana	rustica	bee	generalist_insects	landing	3	29	NA	cone	20.83	25.38	660.52	0.72	1.75	3
Onagraceae	Clarkia	breweri	hawkmoth	hawkmoth	non-landing	1	39.06	85.28	rectangular	6.82	20.69	3331.04	0.17	1.06	4
Onagraceae	Clarkia	breweri	hawkmoth	hawkmoth	non-landing	2	35.1	100.332	rectangular	6.59	18.75	3521.65	0.19	1.07	4
Onagraceae	Clarkia	breweri	hawkmoth	hawkmoth	non-landing	3	39.74	113.621	rectangular	5.59	20.64	4515.3	0.14	1.04	4
Onagraceae	Clarkia	concinna	bee	bee	landing	1	27.59	153.48	rectangular	8.03	15.96	4234.51	0.29	1.16	4
Onagraceae	Clarkia	concinna	bee	bee	landing	2	27.8	111.69	rectangular	7.06	15.59	3104.98	0.25	1.12	4
Onagraceae	Clarkia	concinna	bee	bee	landing	3	27.86	145.609	rectangular	6.19	15.24	4056.67	0.22	1.09	4
Caryophyllaceae	Silene	dioica	bee	bee	landing	1	31.2	NA	cone	7.23	17.19	764.54	0.23	1.1	5
Caryophyllaceae	Silene	dioica	bee	bee	landing	2	33.78	NA	cone	7.75	18.58	896.21	0.23	1.1	5
Caryophyllaceae	Silene	dioica	bee	bee	landing	3	31.96	NA	cone	5.73	16.98	802.24	0.18	1.06	5
Caryophyllaceae	Silene	latifolia	hawkmoth	hawkmoth	non-landing	1	28.17	NA	cone	9.26	16.86	623.25	0.33	1.2	5
Caryophyllaceae	Silene	latifolia	hawkmoth	hawkmoth	non-landing	2	28.59	NA	cone	7.28	16.04	641.98	0.25	1.12	5
Caryophyllaceae	Silene	latifolia	hawkmoth	hawkmoth	non-landing	3	26.7	NA	cone	8.46	15.8	559.9	0.32	1.18	5
Caryophyllaceae	Silene	dioica	bee	bee	landing	1	31.2	NA	cone	7.23	17.19	764.54	0.23	1.1	6
Caryophyllaceae	Silene	dioica	bee	bee	landing	2	33.78	NA	cone	7.75	18.58	896.21	0.23	1.1	6
Caryophyllaceae	Silene	dioica	bee	bee	landing	3	31.96	NA	cone	5.73	16.98	802.24	0.18	1.06	6
Caryophyllaceae	Silene	noctiflora	self	self	non-landing	1	23.32	NA	cone	11.43	16.33	427.12	0.49	1.4	6
Caryophyllaceae	Silene	noctiflora	self	self	non-landing	2	24.3	NA	cone	11.67	16.85	463.77	0.48	1.39	6
Caryophyllaceae	Silene	noctiflora	self	self	non-landing	3	16.4	NA	cone	8.96	12.15	211.24	0.55	1.48	6
Caryophyllaceae	Silene	caroliniana	bee	bee	landing	1	26.3	69.6	rectangular	8.25	15.52	1830.48	0.31	1.18	7
Caryophyllaceae	Silene	caroliniana	bee	bee	landing	2	30.58	92.32	rectangular	6.03	16.44	2823.1456	0.2	1.07	7
Caryophyllaceae	Silene	caroliniana	bee	bee	landing	3	32.65	85.81	rectangular	7.52	17.97	2801.6965	0.23	1.1	7
Caryophyllaceae	Silene	laciniata_angustifolia	bird	bird	non-landing	1	24.93	NA	cone	5.8	13.75	488.13	0.23	1.1	7
Caryophyllaceae	Silene	laciniata_angustifolia	bird	bird	non-landing	2	17.04	NA	cone	5.76	10.28	228.05	0.34	1.21	7
Lamiaceae	Salvia	azurea	bee	bee	landing	1	41.39	NA	cone	23.03	30.96	1345.49	0.56	1.5	8
Lamiaceae	Salvia	azurea	bee	bee	landing	2	30.77	NA	cone	19.81	25.08	743.61	0.64	1.63	8
Lamiaceae	Salvia	oxyphora	bird	bird	non-landing	1	62.64	NA	cone	33.42	45.8	3081.73	0.53	1.46	8
Lamiaceae	Salvia	oxyphora	bird	bird	non-landing	2	60.45	NA	cone	31.76	43.84	2870.01	0.53	1.45	8
Lamiaceae	Salvia	azurea	bee	bee	landing	1	41.39	NA	cone	23.03	30.96	1345.49	0.56	1.5	9
Lamiaceae	Salvia	azurea	bee	bee	landing	2	30.77	NA	cone	19.81	25.08	743.61	0.64	1.63	9
Lamiaceae	Salvia	gagantivana	bird	bird	non-landing	1	16.4	NA	cone	6.63	10.54	211.24	0.4	1.29	9
Lamiaceae	Salvia	gagantivana	bird	bird	non-landing	2	14.1	NA	cone	9.82	12.09	156.15	0.7	1.71	9
Polemoniaceae	Leptosiphon	androsaceus	bee	beefly	landing	1	23.92	NA	cone	18.82	22.3	449.38	0.79	1.86	10
Polemoniaceae	Leptosiphon	androsaceus	bee	beefly	landing	2	29.44	NA	cone	21.24	25.84	680.72	0.72	1.76	10
Polemoniaceae	Leptosiphon	androsaceus	bee	beefly	landing	3	22.2	NA	cone	19.63	22.55	387.08	0.88	2.03	10
Polemoniaceae	Leptosiphon	bicolor	self	self	non-landing	1	23.95	NA	cone	24.47	27.24	450.51	1.02	2.27	10
Polemoniaceae	Leptosiphon	bicolor	self	self	non-landing	2	27.62	NA	cone	27.86	31.09	599.15	1.01	2.25	10
Polemoniaceae	Leptosiphon	bicolor	self	self	non-landing	3	32.27	NA	cone	33.96	37.6	817.88	1.05	2.33	10
Campanulaceae	Lobelia	siphilitica	bee	bee	landing	1	25.36	NA	cone	23.24	26.47	505.11	0.92	2.09	11
Campanulaceae	Lobelia	siphilitica	bee	bee	landing	2	34.02	NA	cone	21.63	27.52	908.99	0.64	1.62	11
Campanulaceae	Lobelia	siphilitica	bee	bee	landing	3	27.66	NA	cone	17.33	22.17	600.89	0.63	1.6	11
Campanulaceae	Lobelia	cardinalis	bird	bird	non-landing	1	24.18	NA	cone	36.01	37.99	459.2	1.49	3.14	11
Campanulaceae	Lobelia	cardinalis	bird	bird	non-landing	2	23.04	NA	cone	28.62	30.85	416.92	1.24	2.68	11
Campanulaceae	Lobelia	cardinalis	bird	bird	non-landing	3	22.15	NA	cone	30.96	32.88	385.33	1.4	2.97	11
Campanulaceae	Hippobroma	longiflora	hawkmoth	hawkmoth	non-landing	1	32.52	NA	cone	18.04	24.29	830.6	0.55	1.49	12
Campanulaceae	Hippobroma	longiflora	hawkmoth	hawkmoth	non-landing	2	28.02	NA	cone	25.82	29.38	616.63	0.92	2.1	12
Campanulaceae	Hippobroma	longiflora	hawkmoth	hawkmoth	non-landing	3	31	NA	cone	21.93	26.85	754.77	0.71	1.73	12
Campanulaceae	Lobelia	siphilitica	bee	bee	landing	1	25.36	NA	cone	23.24	26.47	505.11	0.92	2.09	12
Campanulaceae	Lobelia	siphilitica	bee	bee	landing	2	34.02	NA	cone	21.63	27.52	908.99	0.64	1.62	12
Campanulaceae	Lobelia	siphilitica	bee	bee	landing	3	27.66	NA	cone	17.33	22.17	600.89	0.63	1.6	12
Solanaceae	Solanum	citrullifolium	bee	cross/insects	landing	1	28.2	NA	cone	44.43	46.61	624.58	1.58	3.31	13
Solanaceae	Solanum	citrullifolium	bee	cross/insects	landing	2	29.67	NA	cone	38.91	41.64	691.39	1.31	2.81	13
Solanaceae	Solanum	citrullifolium	bee	cross/insects	landing	3	29.43	NA	cone	37.36	40.15	680.25	1.27	2.73	13
Solanaceae	Solanum	heterodoxum	self	self	non-landing	1	24.05	NA	cone	25.21	27.93	454.28	1.05	2.32	13
Solanaceae	Solanum	heterodoxum	self	self	non-landing	2	19.63	NA	cone	26.8	28.54	302.64	1.37	2.91	13
Solanaceae	Solanum	grayi_grandiflorum	bee	cross/insects	landing	1	25.97	NA	cone	26.64	29.64	529.71	1.03	2.28	14
Solanaceae	Solanum	grayi_grandiflorum	bee	cross/insects	landing	2	24.11	NA	cone	29.52	31.89	456.55	1.22	2.65	14
Solanaceae	Solanum	grayi_grandiflorum	bee	cross/insects	landing	3	21.62	NA	cone	21.57	24.13	367.12	1	2.23	14
Solanaceae	Solanum	grayi_grayi	self	self	non-landing	1	22.79	NA	cone	24.81	27.3	407.92	1.09	2.4	14
Solanaceae	Solanum	grayi_grayi	self	self	non-landing	2	18.82	NA	cone	18.32	20.6	278.18	0.97	2.19	14
Solanaceae	Solanum	grayi_grayi	self	self	non-landing	3	15.87	NA	cone	25.34	26.55	197.81	1.6	3.35	14
Onagraceae	Oenothera	biennis	self	asex	non-landing	1	23.77	102.86	rectangular	3.77	12.47	2444.98	0.16	1.05	15
Onagraceae	Oenothera	biennis	self	asex	non-landing	2	23.37	81.92	rectangular	3.53	12.21	1914.47	0.15	1.04	15
Onagraceae	Oenothera	longituba	bee	generalist_insects	landing	1	26.95	83.6	rectangular	6.51	14.97	2253.02	0.24	1.11	15
Onagraceae	Oenothera	longituba	bee	generalist_insects	landing	2	27.06	115.34	rectangular	6.42	14.98	3121.1	0.24	1.11	15
Onagraceae	Oenothera	longituba	bee	generalist_insects	landing	3	26.36	103.55	rectangular	4.24	13.85	2729.58	0.16	1.05	15
Balsaminaceae	Impatiens	kilimanjari	bird	bird	non-landing	1	47.49	NA	cone	10.68	26.04	1771.31	0.22	1.1	18
Balsaminaceae	Impatiens	kilimanjari	bird	bird	non-landing	2	50.48	NA	cone	10.94	27.51	2001.38	0.22	1.09	18
Balsaminaceae	Impatiens	scabrida	bee	bee	landing	1	33.78	NA	cone	4.7	17.53	896.21	0.14	1.04	18
Balsaminaceae	Impatiens	scabrida	bee	bee	landing	2	34.08	NA	cone	6.65	18.29	912.2	0.2	1.07	18
Balsaminaceae	Impatiens	scabrida	bee	bee	landing	3	36.53	NA	cone	5.34	19.03	1048.07	0.15	1.04	18
Balsaminaceae	Impatiens	balfourii	bee	bee	landing	1	38.82	NA	cone	28.27	34.29	1183.59	0.73	1.77	19
Balsaminaceae	Impatiens	balfourii	bee	bee	landing	2	32.15	NA	cone	20.83	26.31	811.81	0.65	1.64	19
Balsaminaceae	Impatiens	balfourii	bee	bee	landing	3	43.11	NA	cone	23.51	31.9	1459.64	0.55	1.48	19
Balsaminaceae	Impatiens	kilimanjari	bird	bird	non-landing	1	47.49	NA	cone	10.68	26.04	1771.31	0.22	1.1	19
Balsaminaceae	Impatiens	kilimanjari	bird	bird	non-landing	2	50.48	NA	cone	10.94	27.51	2001.38	0.22	1.09	19
Balsaminaceae	Impatiens	glandulifera	bee	bee	landing	2	30.78	NA	cone	5.14	16.23	744.09	0.17	1.05	20
Balsaminaceae	Impatiens	glandulifera	bee	bee	landing	1	36.45	NA	cone	6.93	19.5	1043.48	0.19	1.07	20
Balsaminaceae	Impatiens	glandulifera	bee	bee	landing	3	36.84	NA	cone	6.62	19.57	1065.93	0.18	1.06	20
Balsaminaceae	Impatiens	platypetala	hawkmoth	hawkmoth	non-landing	1	29.07	NA	cone	25.64	29.47	663.71	0.88	2.03	20
Balsaminaceae	Impatiens	platypetala	hawkmoth	hawkmoth	non-landing	2	30.56	NA	cone	22.31	27.04	733.5	0.73	1.77	20
Balsaminaceae	Impatiens	platypetala	hawkmoth	hawkmoth	non-landing	3	43.11	NA	cone	22.67	31.28	1459.64	0.53	1.45	20
Balsaminaceae	Impatiens	glandulifera	bee	bee	landing	1	36.45	NA	cone	6.93	19.5	1043.48	0.19	1.07	21
Balsaminaceae	Impatiens	glandulifera	bee	bee	landing	2	30.78	NA	cone	5.14	16.23	744.09	0.17	1.05	21
Balsaminaceae	Impatiens	glandulifera	bee	bee	landing	3	36.84	NA	cone	6.62	19.57	1065.93	0.18	1.06	21
Balsaminaceae	Impatiens	niamniamensis	bird	bird	non-landing	1	49.59	NA	cone	8.01	26.06	1931.43	0.16	1.05	21
Balsaminaceae	Impatiens	niamniamensis	bird	bird	non-landing	2	52.06	NA	cone	7.27	27.03	2128.63	0.14	1.04	21
Balsaminaceae	Impatiens	glandulifera	bee	bee	landing	1	36.45	NA	cone	6.93	19.5	1043.48	0.19	1.07	23
Balsaminaceae	Impatiens	glandulifera	bee	bee	landing	2	30.78	NA	cone	5.14	16.23	744.09	0.17	1.05	23
Balsaminaceae	Impatiens	glandulifera	bee	bee	landing	3	36.84	NA	cone	6.62	19.57	1065.93	0.18	1.06	23
Balsaminaceae	Impatiens	sodenii	hawkmoth	hawkmoth	non-landing	1	53.66	NA	cone	30.54	40.65	2261.48	0.57	1.52	23
Balsaminaceae	Impatiens	sodenii	hawkmoth	hawkmoth	non-landing	2	55.83	NA	cone	25.2	37.61	2448.08	0.45	1.35	23
Balsaminaceae	Impatiens	sodenii	hawkmoth	hawkmoth	non-landing	3	56	NA	cone	24.82	37.42	2463.01	0.44	1.34	23
Balsaminaceae	Impatiens	noli-tangere	bee	bee	landing	1	27.75	33.922	rectangular	3.46	14.3	941.34	0.12	1.03	23
Balsaminaceae	Impatiens	noli-tangere	bee	bee	landing	2	27.98	50.56	rectangular	4.32	14.64	1414.67	0.15	1.05	23
Balsaminaceae	Impatiens	noli-tangere	bee	bee	landing	3	24.21	37.082	rectangular	4.5	12.91	897.76	0.19	1.07	23
Balsaminaceae	Impatiens	scabrida	bee	bee	landing	1	33.78	NA	cone	4.7	17.53	896.21	0.14	1.04	23
Balsaminaceae	Impatiens	scabrida	bee	bee	landing	2	34.08	NA	cone	6.65	18.29	912.2	0.2	1.07	23
Balsaminaceae	Impatiens	scabrida	bee	bee	landing	3	36.53	NA	cone	5.34	19.03	1048.07	0.15	1.04	23
Balsaminaceae	Impatiens	kilimanjari	bird	bird	non-landing	1	47.49	NA	cone	10.68	26.04	1771.31	0.22	1.1	24
Balsaminaceae	Impatiens	kilimanjari	bird	bird	non-landing	2	50.48	NA	cone	10.94	27.51	2001.38	0.22	1.09	24
Balsaminaceae	Impatiens	noli-tangere	bee	bee	landing	1	27.75	33.922	rectangular	3.46	14.3	941.34	0.12	1.03	24
Balsaminaceae	Impatiens	noli-tangere	bee	bee	landing	2	27.98	50.56	rectangular	4.32	14.64	1414.67	0.15	1.05	24
Balsaminaceae	Impatiens	noli-tangere	bee	bee	landing	3	24.21	37.082	rectangular	4.5	12.91	897.76	0.19	1.07	24
Phrymaceae	Mimulus	aridus	hawkmoth	hawkmoth	non-landing	1	47.17	NA	cone	15.12	28.02	1747.52	0.32	1.19	27
Phrymaceae	Mimulus	aridus	hawkmoth	hawkmoth	non-landing	2	38.11	NA	cone	10.63	21.82	1140.69	0.28	1.15	27
Phrymaceae	Mimulus	ringens	bee	bee	landing	1	28.19	NA	cone	16.57	21.75	624.14	0.59	1.54	27
Phrymaceae	Mimulus	cupreus	self	self	non-landing	1	22.62	NA	cone	18.25	21.47	401.86	0.81	1.9	28
Phrymaceae	Mimulus	luteus	bee	bee	landing	1	34.33	NA	cone	29.18	33.85	925.63	0.85	1.97	28
Phrymaceae	Mimulus	luteus	bee	bee	landing	2	33.99	NA	cone	38.94	42.49	907.39	1.15	2.5	28
Phrymaceae	Mimulus	luteus	bee	bee	landing	3	44.32	NA	cone	48.28	53.12	1542.73	1.09	2.4	28
Phrymaceae	Mimulus	luteus	bee	bee	landing	1	34.33	NA	cone	29.18	33.85	925.63	0.85	1.97	29
Phrymaceae	Mimulus	luteus	bee	bee	landing	2	33.99	NA	cone	38.94	42.49	907.39	1.15	2.5	29
Phrymaceae	Mimulus	luteus	bee	bee	landing	3	44.32	NA	cone	48.28	53.12	1542.73	1.09	2.4	29
Phrymaceae	Mimulus	cardinalis	bird	bird	non-landing	1	41.34	NA	cone	22.99	30.92	1342.25	0.56	1.5	29
Phrymaceae	Mimulus	cardinalis	bird	bird	non-landing	2	37.14	NA	cone	27.25	32.98	1083.36	0.73	1.78	29
Phrymaceae	Mimulus	cardinalis	bird	bird	non-landing	3	35.62	NA	cone	27.56	32.81	996.5	0.77	1.84	29
Phrymaceae	Mimulus	guttatus	bee	bee	landing	1	39.45	NA	cone	24.15	31.18	1222.32	0.61	1.58	29
Phrymaceae	Mimulus	guttatus	bee	bee	landing	2	35.62	NA	cone	24.64	30.4	996.5	0.69	1.71	29
Phrymaceae	Mimulus	guttatus	bee	bee	landing	3	38.97	NA	cone	27.6	33.78	1192.76	0.71	1.73	29
Phrymaceae	Mimulus	aurantiacus	hawkmoth	hawkmoth	non-landing	1	35.01	NA	cone	38.79	42.56	962.66	1.11	2.43	30
Phrymaceae	Mimulus	aurantiacus	hawkmoth	hawkmoth	non-landing	2	30.74	NA	cone	32.96	36.37	742.16	1.07	2.37	30
Phrymaceae	Mimulus	aurantiacus	hawkmoth	hawkmoth	non-landing	3	34.15	NA	cone	31.38	35.72	915.95	0.92	2.09	30
Phrymaceae	Mimulus	ringens	bee	bee	landing	1	28.19	NA	cone	16.57	21.75	624.14	0.59	1.54	30
Phrymaceae	Mimulus	guttatus	bee	bee	landing	1	39.45	NA	cone	24.15	31.18	1222.32	0.61	1.58	30
Phrymaceae	Mimulus	guttatus	bee	bee	landing	2	35.62	NA	cone	24.64	30.4	996.5	0.69	1.71	30
Phrymaceae	Mimulus	guttatus	bee	bee	landing	3	38.97	NA	cone	27.6	33.78	1192.76	0.71	1.73	30
Phrymaceae	Mimulus	ringens	bee	bee	landing	1	28.19	NA	cone	16.57	21.75	624.14	0.59	1.54	31
Phrymaceae	Mimulus	luteus	bee	bee	landing	1	34.33	NA	cone	29.18	33.85	925.63	0.85	1.97	31
Phrymaceae	Mimulus	luteus	bee	bee	landing	2	33.99	NA	cone	38.94	42.49	907.39	1.15	2.5	31
Phrymaceae	Mimulus	luteus	bee	bee	landing	3	44.32	NA	cone	48.28	53.12	1542.73	1.09	2.4	31
Phrymaceae	Mimulus	aridus	hawkmoth	hawkmoth	non-landing	1	47.17	NA	cone	15.12	28.02	1747.52	0.32	1.19	31
Phrymaceae	Mimulus	aridus	hawkmoth	hawkmoth	non-landing	2	38.11	NA	cone	10.63	21.82	1140.69	0.28	1.15	31
Phrymaceae	Mimulus	guttatus	bee	bee	landing	1	39.45	NA	cone	24.15	31.18	1222.32	0.61	1.58	31
Phrymaceae	Mimulus	guttatus	bee	bee	landing	2	35.62	NA	cone	24.64	30.4	996.5	0.69	1.71	31
Phrymaceae	Mimulus	guttatus	bee	bee	landing	3	38.97	NA	cone	27.6	33.78	1192.76	0.71	1.73	31
Phrymaceae	Mimulus	luteus	bee	bee	landing	1	34.33	NA	cone	29.18	33.85	925.63	0.85	1.97	30
Phrymaceae	Mimulus	luteus	bee	bee	landing	2	33.99	NA	cone	38.94	42.49	907.39	1.15	2.5	30
Phrymaceae	Mimulus	luteus	bee	bee	landing	3	44.32	NA	cone	48.28	53.12	1542.73	1.09	2.4	30
Acanthaceae	Ruellia	brevifolia	bird	bird	non-landing	1	23.461	66.06	rectangular	3.79	12.33	1549.83	0.16	1.05	35
Acanthaceae	Ruellia	brevifolia	bird	bird	non-landing	2	23.813	104.262	rectangular	9.49	15.23	2482.79	0.4	1.28	35
Acanthaceae	Ruellia	brevifolia	bird	bird	non-landing	3	16.196	43.793	rectangular	5.12	9.58	709.27	0.32	1.18	35
Acanthaceae	Ruellia	caroliniensis	bee	bee	landing	1	26.29	NA	cone	15.59	20.39	542.84	0.59	1.55	35
Acanthaceae	Ruellia	caroliniensis	bee	bee	landing	2	27.68	NA	cone	13.03	19.01	601.76	0.47	1.37	35
Acanthaceae	Ruellia	caroliniensis	bee	bee	landing	3	26.51	NA	cone	15.36	20.29	551.96	0.58	1.53	35
Solanaceae	Petunia	inflata	bee	bee	landing	1	23.56	NA	cone	23.55	26.33	435.95	1	2.24	37
Solanaceae	Petunia	inflata	bee	bee	landing	2	31.54	NA	cone	29.72	33.64	781.29	0.94	2.13	37
Solanaceae	Petunia	inflata	bee	bee	landing	3	26.84	NA	cone	25.37	28.7	565.79	0.95	2.14	37
Solanaceae	Petunia	exserta	bird	bird	non-landing	1	18.45	NA	cone	11.66	14.87	267.35	0.63	1.61	37
Solanaceae	Petunia	exserta	bird	bird	non-landing	2	23.08	NA	cone	20.72	23.72	418.37	0.9	2.06	37
Solanaceae	Petunia	exserta	bird	bird	non-landing	3	27.29	NA	cone	16.96	21.77	584.92	0.62	1.6	37
Solanaceae	Petunia	integrifolia	bee	bee	landing	1	27.69	NA	cone	18.58	23.17	602.19	0.67	1.67	37
Solanaceae	Petunia	integrifolia	bee	bee	landing	2	27.88	NA	cone	16.4	21.52	610.49	0.59	1.54	37
Solanaceae	Petunia	integrifolia	bee	bee	landing	3	22.1	NA	cone	18.37	21.44	383.6	0.83	1.94	37
Solanaceae	Petunia	inflata	bee	bee	landing	1	23.56	NA	cone	23.55	26.33	435.95	1	2.24	38
Solanaceae	Petunia	inflata	bee	bee	landing	2	31.54	NA	cone	29.72	33.64	781.29	0.94	2.13	38
Solanaceae	Petunia	inflata	bee	bee	landing	3	26.84	NA	cone	25.37	28.7	565.79	0.95	2.14	38
Solanaceae	Petunia	parodii	hawkmoth	hawkmoth	non-landing	1	23.88	NA	cone	13.99	18.39	447.88	0.59	1.54	38
Solanaceae	Petunia	parodii	hawkmoth	hawkmoth	non-landing	2	25.5	NA	cone	15.02	19.7	510.71	0.59	1.55	38
Solanaceae	Petunia	parodii	hawkmoth	hawkmoth	non-landing	3	26.87	NA	cone	19.21	23.44	567.06	0.71	1.74	38
Solanaceae	Petunia	integrifolia	bee	bee	landing	1	27.69	NA	cone	18.58	23.17	602.19	0.67	1.67	38
Solanaceae	Petunia	integrifolia	bee	bee	landing	2	27.88	NA	cone	16.4	21.52	610.49	0.59	1.54	38
Solanaceae	Petunia	integrifolia	bee	bee	landing	3	22.1	NA	cone	18.37	21.44	383.6	0.83	1.94	38
