# Supplementary material for: Surprising absence of association between flower surface microstructure and pollination system
Source: Plant Biol (Stuttg). 2019 Dec 12;22(2):177–83. doi: 10.1111/plb.13071 (PMC7064994; doi:10.1111/plb.13071)
Supplement: Supplementary file 1 — Table S1. P‐values for different comparisons. The p‐values obtained for the different sublevels were Bonferroni corrected for multiple testing. Data S1. Information on species‐pairs, data file and R script. [file PLB-22-177-s001.zip › plb13071-sup-0005-Supinfo.xls]

## Sheet: Sheet1
genus	species	source	pollinator1	pollinator2	comment	ref_poll1	ref_poll2	url1
Nicotiana	alata	Stock Groningen	hawkmoth			Bissell and Diggle 2010		http://onlinelibrary.wiley.com/doi/10.1111/j.1420-9101.2010.02040.x/full
Nicotiana	forgetiana	Stock Groningen	hummingbird			Bissell and Diggle 2010		http://onlinelibrary.wiley.com/doi/10.1111/j.1420-9101.2010.02040.x/full
Nicotiana	glauca	Stock Groningen	bird			Knapp 2010		http://rstb.royalsocietypublishing.org/content/365/1539/449
Nicotiana	rustica	Stock Groningen	bee/fly			Tiedge & Lohaus	Adler et al 2012	https://journals.plos.org/plosone/article?id=10.1371/journal.pone.0176865
Clarkia	breweri	Kathleen Kay	hawkmoth			Kay et al 2018	Miller et al 2014	https://doi.org/10.1093/aob/mcy143
Clarkia	concinna	Kathleen Kay	bee	fly		Kay et al 2018	Miller et al 2014	https://doi.org/10.1093/aob/mcy143
Silene	caroliniana	plant-world-seeds.com	large bees		multi-year	Reynolds et al 2009		http://onlinelibrary.wiley.com/doi/10.1890/08-1141.1/abstract
Silene	dioica	cruydthoeck.nl	bee			Kephart et al 2006		http://onlinelibrary.wiley.com/doi/10.1111/j.1469-8137.2005.01619.x/full
Silene	laciniata angustifolia	plant-world-seeds.com	bird	moth?		Grant and Grant 1966		https://bmcevolbiol.biomedcentral.com/articles/10.1186/1471-2148-9-260
Silene	latifolia alba	Wild collected	moth (Hadena)			Buide et al 2015	Young 2002	https://doi.org/10.1093/aob/mcv078
Silene	noctiflora	cruydthoeck.nl	self			Kephart et al 2005		https://nph.onlinelibrary.wiley.com/doi/full/10.1111/j.1469-8137.2005.01619.x
Salvia	azurea	Folz Garden Centre Meeden	bee			Fragoso-Martínez et al 2018, personal communication		https://link.springer.com/article/10.1007/s00606-017-1445-4
Salvia	oxyphora	Folz Garden Centre Meeden	bird			Fragoso-Martínez et al 2018, personal communication		https://link.springer.com/article/10.1007/s00606-017-1445-4
Salvia	gachantivana	Folz Garden Centre Meeden	bird			Fragoso-Martínez et al 2018, personal communication		https://link.springer.com/article/10.1007/s00606-017-1445-4
Leptosiphon	androsaceus	Carol Goodwillie	out			Goodwillie 1999	Carol Goodwillie pers. comm.	https://doi.org/10.1111/j.1558-5646.1999.tb05403.x
Leptosiphon	bicolor	Carol Goodwillie	self		the two can still hybridise	Goodwillie et al 2006	Carol Goodwillie pers. comm.	http://onlinelibrary.wiley.com/doi/10.1111/j.0014-3820.2006.tb01131.x/abstract
Lobelia	cardinalis	Utrecht Botanical Garden	hummingbird (Archilochus colubris)			Bartkowska and Johnston 2012		https://doi.org/10.1111/j.1469-8137.2011.04013.x
Lobelia	siphilitica	Utrecht Botanical Garden	bumblebee			Parachnowitsch and Caruso 2008		https://esajournals.onlinelibrary.wiley.com/doi/full/10.1890/07-0555.1
Hippobroma	longiflora	Utrecht Botanical Garden	hawkmoth			Haber et al 1984		https://www.jstor.org/stable/pdf/2387935.pdf
Solanum	grayi var grayi	Mario Vallejo-Marín	self			Vallejo-Marin et al 2014		http://rstb.royalsocietypublishing.org/content/369/1649/20130256.short
Solanum	grayi var grandiflorum	Mario Vallejo-Marín	out (variety of buzzing bees)			Vallejo-Marin et al 2014		http://rstb.royalsocietypublishing.org/content/369/1649/20130256.short
Solanum	citrullifolium	Mario Vallejo-Marín	out (variety of buzzing bees)			Vallejo-Marin et al 2014		http://rstb.royalsocietypublishing.org/content/369/1649/20130256.short
Solanum	heterodoxum	Mario Vallejo-Marín	self			Vallejo-Marin et al 2014		http://rstb.royalsocietypublishing.org/content/369/1649/20130256.short
Oenothera	biennis	cruydthoeck.nl	PTH/self			Johnson et al 2009		https://doi.org/10.1073/pnas.0904695106
Oenothera	longituba	plant-world-seeds.com	out			Johnson et al 2009		https://doi.org/10.1073/pnas.0904695106
Impatiens	glandulifera	Wild collected	bumblebee			Abrahamczyk et al 2017		https://doi.org/10.1371/journal.pone.0186125
Impatiens	noli-tangere	cruydthoeck.nl	bumblebee			Abrahamczyk et al 2017		https://doi.org/10.1371/journal.pone.0186125
Impatiens	balfourii	Utrecht Botanical Garden	Apis	Bombus		Abrahamczyk et al 2017		https://doi.org/10.1371/journal.pone.0186125
Impatiens	kilimanjari	Utrecht Botanical Garden	sunbird			Abrahamczyk et al 2017		https://doi.org/10.1371/journal.pone.0186125
Impatiens	niamniamensis	Utrecht Botanical Garden	sunbird			Abrahamczyk et al 2017		https://doi.org/10.1371/journal.pone.0186125
Impatiens	platypetala	Bonn Botanical Garden	hawkmoth			Abrahamczyk et al 2017		https://doi.org/10.1371/journal.pone.0186125
Impatiens	scabrida	Utrecht Botanical Garden	bumblebee			Abrahamczyk et al 2017		https://doi.org/10.1371/journal.pone.0186125
Impatiens	sodenii	Folz Garden Centre Meeden	hawkmoth			Abrahamczyk et al 2017		https://doi.org/10.1371/journal.pone.0186125
Mimulus	aridus	Bonn Botanical Garden	hawkmoth			Grant 1993		http://www.pnas.org/content/pnas/90/16/7729.full.pdf
Mimulus	aurantiacus yellow	Bonn Botanical Garden	hawkmoth			Streisfeld and Kohn 2007		http://onlinelibrary.wiley.com/doi/10.1111/j.1420-9101.2006.01216.x/full
Mimulus	cardinalis	plant-world-seeds.com	hummingbird			Beardsley et al 2003; Sobel and Streisfeld 2013		http://onlinelibrary.wiley.com/doi/10.1111/j.0014-3820.2003.tb00347.x/epdf
Mimulus	cupreus	Bonn Botanical Garden	self		see also http://www.amjbot.org/content/103/6/1030.full	Cooley et al 2008		https://doi.org/10.1093/aob/mcn014
Mimulus	guttatus	Dena Grossenbacher	bee			Fishman et al 2002		https://doi.org/10.1554/0014-3820(2002)056[2138:MQTLUF]2.0.CO;2
Mimulus	luteus	chiltern.co.uk	bee			Cooley et al 2008		http://www.amjbot.org/content/103/6/1030.full
Mimulus	ringens	jelitto.com	bee			Mitchell et al. 2013		http://journals.plos.org/plosone/article?id=10.1371/journal.pone.0076312
Ruellia	brevifolia (graecizans)	Utrecht Botanical Garden	bee	butterfly		Tripp & Manos 2008		http://onlinelibrary.wiley.com/doi/10.1111/j.1558-5646.2008.00398.x/full
Ruellia	caroliniensis	Utrecht Botanical Garden	hummingbird	other insect		Tripp & Manos 2008		http://onlinelibrary.wiley.com/doi/10.1111/j.1558-5646.2008.00398.x/full
Petunia	axilliaris parodii	Francesca Quattrocchio	hawkmoth			Reck-Kortmann et al 2014	Quattrocchio personal communication	https://www.sciencedirect.com/science/article/pii/S105579031400308X?via%3Dihub
Petunia	exserta	Francesca Quattrocchio	bird		"Petunia exserta is thought to have evolved from P. a. axillaris in adaptation to a shift from hawkmoth to hummingbird-mediated pollination (Lorenz-Lemke et al.2006)"	Hermann et al 2015	Quattrocchio personal communication	http://www.botany.unibe.ch/deve/publications/reprint/Planta_241_1241.pdf
Petunia	inflata	Francesca Quattrocchio	bee			Fernandez-Mazuecos & Glover 2017	Quattrocchio personal communication	https://doi.org/10.1073/pnas.0904695106
Petunia	integrifolia (violacea)	Utrecht Botanical Garden	bee			Galliot et al 2006	Quattrocchio personal communication	https://link.springer.com/content/pdf/10.1007%2Fs00425-006-0342-9.pdf
